# Supplementary material for: Overexpression of SgDREB2C from Stylosanthes guianensis Leads to Increased Drought Tolerance in Transgenic Arabidopsis
Source: Int J Mol Sci. 2022 Mar 24;23(7):3520. doi: 10.3390/ijms23073520 (PMC8998575; doi:10.3390/ijms23073520)
Supplement: Supplementary file 1 [file ijms-23-03520-s001.zip]

Archive with 1 entries (1 files):
- ijms-1617230-supplementary.pdf
